# Supplementary material for: Development of a Normal Porcine Cell Line Growing in a Heme-Supplemented, Serum-Free Condition for Cultured Meat
Source: Int J Mol Sci. 2024 May 27;25(11):5824. doi: 10.3390/ijms25115824 (PMC11172042; doi:10.3390/ijms25115824)
Supplement: Supplementary file 1 [file ijms-25-05824-s001.zip]

Archive with 1 entries (1 files):
- ijms-2994726-supplementary.pdf
